# Supplementary material for: How Comorbidities Affect Hospitalization from Influenza in the Pediatric Population
Source: Int J Environ Res Public Health. 2022 Feb 28;19(5):2811. doi: 10.3390/ijerph19052811 (PMC8910429; doi:10.3390/ijerph19052811)
Supplement: Supplementary file 1 [file ijerph-19-02811-s001.zip]

Archive with 1 entries (1 files):
- ijerph-1586858-supplementary.pdf
